# Supplementary material for: Enteral Lactoferrin Supplementation for Preventing Sepsis and Necrotizing Enterocolitis in Preterm Infants: A Meta‑Analysis With Trial Sequential Analysis of Randomized Controlled Trials
Source: Front Pharmacol. 2020 Aug 7;11:1186. doi: 10.3389/fphar.2020.01186 (PMC7426497; doi:10.3389/fphar.2020.01186)
Supplement: Table S1 — Results of sensitivity analysis. (XLS 12 kb). [file DataSheet_1.xlsx]

## Sheet: Sheet1
Supplement Table S1. Results of sensitivity analysis
	Sepsis					NEC stage II or III					All-cause mortality
Variables	No. of studies	No. of patients	RR (95% CI)	P value	I2 (%)	No. of studies	No. of patients	RR (95% CI)	P value	I2 (%)	No. of studies	No. of patients	RR (95% CI)	P value	I2 (%)
Excluding studies with high or unknown risk of bias of the different domains
Sequence generation	6	3021	0.76(0.42,1.35)	0.35	69	4	2872	0.81(0.40,1.64)	0.56	38	5	3046	0.98(0.47,2.03)	0.95	58
Allocation concealment	6	3021	0.76(0.42,1.35)	0.35	69	4	2872	0.81(0.40,1.64)	0.56	38	5	3046	0.98(0.47,2.03)	0.95	58
Blinding of patients and personnel	7	3068	0.73(0.44, 1.23)	0.24	65	5	2919	0.68(0.30,1.52)	0.35	46	6	3093	0.93(0.47,1.84)	0.83	60
Blinding of outcome assessors	2	237	0.70(0.31,1.62)	0.41	0	1	45	0.10(0.01,1.76)	0.12	0	2	237	1.68(0.42,6.66)	0.46	9
Incomplete outcome data	9	3310	0.63(0.38,1.02)	0.06	66	5	2919	0.68(0.30,1.52)	0.35	46	7	3265	0.89(0.51,1.57)	0.69	40
Selective reporting	9	3310	0.63(0.38,1.02)	0.06	66	5	2919	0.68(0.30,1.52)	0.35	46	7	3265	0.89(0.51,1.57)	0.69	40
Other bias	5	2819	0.69(0.41,1.17)	0.17	62	4	2800	0.58(0.23,1.47)	0.25	57	5	2973	0.84(0.43,1.65)	0.62	51
Excluding the largest trial	8	1128	0.55(0.33, 0.92)	0.02	47	4	750	0.42(0.19, 0.97)	0.04	0	6	1113	0.86(0.37, 1.97)	0.72	45
